# Supplementary material for: Robotic Rectal Cancer Surgery: Perioperative and Long-Term Oncological Outcomes of a Single-Center Analysis Compared with Laparoscopic and Open Approach
Source: Cancers (Basel). 2025 Mar 2;17(5):859. doi: 10.3390/cancers17050859 (PMC11898783; doi:10.3390/cancers17050859)
Supplement: Supplementary file 1 [file cancers-17-00859-s001.zip]

Archive with 1 entries (1 files):
- cancers-3438688-supplementary.pdf
